# Supplementary material for: Interpretable Machine Learning Framework for Diabetes Prediction: Integrating SMOTE Balancing with SHAP Explainability for Clinical Decision Support
Source: Healthcare (Basel). 2025 Oct 14;13(20):2588. doi: 10.3390/healthcare13202588 (PMC12563896; doi:10.3390/healthcare13202588)
Supplement: Supplementary file 1 [file healthcare-13-02588-s001.zip]

Archive with 1 entries (1 files):
- healthcare-3881962-supplementary.pdf
